# Supplementary material for: Environmental Enrichment Promotes Transgenerational Programming of Uterine Inflammatory and Stress Markers Comparable to Gestational Chronic Variable Stress
Source: Int J Mol Sci. 2023 Feb 13;24(4):3734. doi: 10.3390/ijms24043734 (PMC9962069; doi:10.3390/ijms24043734)
Supplement: Supplementary file 1 [file ijms-24-03734-s001.zip]

Archive with 1 entries (1 files):
- ijms-2069108-supplementary.pdf
